# Supplementary material for: An Analytical Target Profile for the Development of an In Vitro Release Test Method and Apparatus Selection in the Case of Semisolid Topical Formulations
Source: Pharmaceutics. 2024 Feb 23;16(3):313. doi: 10.3390/pharmaceutics16030313 (PMC10975506; doi:10.3390/pharmaceutics16030313)
Supplement: Supplementary file 1 [file pharmaceutics-16-00313-s001.zip]

Archive with 1 entries (1 files):
- pharmaceutics-2873772-supplementary.pdf
